# Supplementary material for: Green space quantity and exposure in relation to the risk of immune-mediated diseases: a scoping review
Source: BMC Public Health. 2024 Dec 2;24:3358. doi: 10.1186/s12889-024-20655-x (PMC11613671; doi:10.1186/s12889-024-20655-x)
Supplement: Supplementary file 1 — Supplementary Material 1. [file 12889_2024_20655_MOESM1_ESM.xlsx]

## Sheet: Лист1 (2)
	Supplement table 1
	Original research studies included in the Review
					green space coverage metrics	Green space coverage calculation		exposure location (home, school, home+school, other)	longitudal or once	time and duration	Immune mediated disease	Place	Continent	Study participants	children or independent on age		Health characteristic measured	How it was measured	Main conclusion (+/-/0 effect)	positive, negative, zero or inconsistent effect	Reason of the effect observed		startistic-based or included experiment		cross-sectional or one geographical point
1	https://www.sciencedirect.com/science/article/pii/S0013935120308094	Aerts et al.	2020	Residential green space and medication sales for childhood asthma: A longitudinal ecological study in Belgium	residential green space	Land cover data were provided by the Belgian National Geographic Institute (NGI-IGN). Green space types and their relative cover were extracted from the Top10Vector database	national land cover, national green space type	home	longitugal	2010-2014	asthma	Belgium	Europe	1872 children characterized by sex and age group 6–12 and 13–18 years	children 6-12 and 13-18		Asthma prevalence	Asthma prevalence was estimated from sales data of reimbursed medication for obstructive airway disease prescribed to children	Consistent associations between medication sales and relative covers of grassland and garden were observed. There was no association between medication sales and forest cover.	contraversal for plant types: positive (grass), 0 (forest)	Assumed: elevated exposure to grass pollen and fungi and reduced exposure to environmental biodiversity		statistic-based		one georprahical point						contraversal for plant types: positive (grass), 0 (forest)	Land cover data were provided by the Belgian National Geographic Institute (NGI-IGN). Green space types and their relative cover were extracted from the Top10Vector database
2	https://www.sciencedirect.com/science/article/pii/S0013935122008301?via%3Dihub	Badpa et al.	2022	Association of long-term environmental exposures in pregnancy and early life with islet autoimmunity development in children in Bavaria, Germany	greenness	NDVI	NDVI	parent-child (home)	longitudal (pregnancy, year 1 and year 2)	2015-2019	type 1 diabetes	Bavaria, Germany	Europe	85,251 children	children (including pregnancy period)		Islet autoimmunity	everal long-term exposure windows including mean exposure during 1) pregnancy (defined as 270-day/9-month average before birth), 2) the first year, and 3) the first two years of life (calculated by averaging the daily/monthly mean concentrations from the month of birth to respectively, the 365th day/12th month, and the 730th day/24th month after birth). Islet autoimmunity was defined as having tw…	The effect of greenness was not significant. It was revealed that exposure to low ambient air temperature during pregnancy and early life significantly increased the risk of islet autoimmunity in childhood	0			testing		one georprahical point						0	NDVI
3	doi: 10.1128/msystems.01190-22	Buchholz et al.	2023	Natural Green Spaces, Sensitization to Allergens, and the Role of Gut Microbiota during Infancy	green spaces	Urban Planning Land Vegetation Index (uPLVI) map of the City of Edmonton was used to assess infants' exposure to natural spaces based on their home postal codes (500 m buffer)	(uPLVI)	home	longitudal (1 y.o. and 3. y.o.)	2009-2015	asthma, atopy	Edmonton, Canada	North America	1 year and 3 years of age in a cohort of 699 infants from CHILD cohort (Canada), gut microbiota was investigated at the age of 4 months	children (4 months, 1 and 3 y.o.)		atopic sensitizations, gut microbiota composition	atopic sensitization was assessed using skin prink testing (SPTs) for common food and inhalant allergens, gut microbiota was measured using 16s V4 amplicon sequencing	there is a protective effect of natural green space proximity on the development of multiple inhalant atopic sensitizations at 3 years. This relationship was mediated by changes to Actinobacteria diversity in infant fecal samples taken at 4 months. We also found a positive association between nature proximity and sensitization to at least one food or inhaled allergen; this association was not med…	positive, at specigic age	gut microbiota, specifically Actinobacteria (reduced Actinobacteria diversity causes atopic sensitization development)		testing		one georprahical point	observational					positive, at specigic age	Urban Planning Land Vegetation Index (uPLVI) map of the City of Edmonton was used to assess infants' exposure to natural spaces based on their home postal codes (500 m buffer)
4	https://doi.org/10.1016/j.envres.2024.118627	Chen et al.	2024	Greenness and its composition and configuration in association with allergic rhinitis in preschool children	greenness	NDVI (1 km buffer) and greeness composition (forest, grassland, shrubland and six landscape patterns)	NDVI and greenness composition	home	once	2019-2020	allergic rhinitis	mainland China	Asia	36,867 preschool children	children		self reported allergic rhinitis	self-quesionnaire	Tthe configuration and composition were important in the association of greenness with allergic rhinitis symptoms in preschool children. Forest, specifically, aggregated and connected forest, was associated with a lower prevalence of allergic rhinitis symptoms. The associations were partially mediated by air pollution.	negative (for specific characteristics of forest)	-		questionaire		cross-sectional	observational					negative (for specific characteristics of forest)	NDVI (1 km buffer) and greeness composition (forest, grassland, shrubland and six landscape patterns)
5	https://www.mdpi.com/1660-4601/19/1/512	Cilluffo et al.	2022	Association between Asthma Control and Exposure to Greenness and Other Outdoor and Indoor Environmental Factors: A Longitudinal Study on a Cohort of Asthmatic Children	greenness	NDVI, 7.5 m radius	NDVI	home	longitudal	2015-2018	asthma	Palermo, Italy	Europe	179 asthmatic children (5–16 years)	children, 5-16		risk factors for uncontrolled asthma	four times during child's life: Childhood Asthma Control Test (C-ACT), skin pick test, physical examination, speriometry, modified version of the SIDRIA questionnaire	Low NDVI exposure was a risk factor for uncontrolled asthma	positive	Traffic related air pollution was assumed as a mediator. NO2 information was extracted from the databases for each child home address. However, no significant association was found between NO2 and asthma control	1	quesionnaire + testing		one georprahical point						positive	NDVI, 7.5 m radius
6	https://link.springer.com/article/10.1007/s11524-022-00633-7	De Roos et al.	2022	Does Living near Trees and Other Vegetation Affect the Contemporaneous Odds of Asthma Exacerbation among Pediatric Asthma Patients?	Vegetation, overall greenness, tree canopy, grass/shrub cover, and impervious surface	Overall greenness was characterized by the normalized difference vegetation index (NDVI, 250 m buffer), a measure of the density (or intensity) of vegetation within an areal unit, calculated based on reflectance properties of vegetation. Tree Canopy and Grass/Shrub Cover were characterized using high-resolution data (1 m) from the University of Vermont Spatial Analysis Laboratory. These data were…	NDVI, LiDAR, Land cover database	home	once	2011-2016	asthma	City of Philadelphia, USA	North America	children, 17,639 exacerbation case events and 34,681 controls	children under 18		odds of asthma exacerbation	case–control study. An asthma exacerbation case was defined as a face-to-face physician visit with a diagnosis code for asthma and a linked prescription of systemic steroid. Controls were selected from non-exacerbation clinical visits (visits resulting in an asthma diagnosis but no systemic steroid prescription).	Lower odds of asthma exacerbation were observed in association with greater levels of tree canopy near the home, but only for children who experienced multiple exacerbations in a year. The findings suggest possible protection for asthma patients from tree canopy, but differing results by case frequency suggest that potential benefits may be specific to certain subpopulations of asthmatic children	positive but slghtly and depending on subpopulations of asthmatic patients	assumed but not tested: influence of trees on the local physical environment (such as through effects on temperature, air pollution, and stormwater control) and on psychosocial health (such as by stress reduction due to neighborhood beautification and/or increased outdoor activity).										positive but slghtly and depending on subpopulations of asthmatic patients	Overall greenness was characterized by the normalized difference vegetation index (NDVI, 250 m buffer), a measure of the density (or intensity) of vegetation within an areal unit, calculated based on reflectance properties of vegetation. Tree Canopy and Grass/Shrub Cover were characterized using high-resolution data (1 m) from the University of Vermont Spatial Analysis Laboratory. These data were…
7	https://pubmed.ncbi.nlm.nih.gov/34072529/	Dong et al.	2021	Association between Green Space Structure and the Prevalence of Asthma: A Case Study of Toronto	green space (structure)	The data of the vegetation types (trees, shrubs, and grass) were derived from multispectral satellite imagery with the assistance of light detection and ranging (LiDAR) information and classified automatically. The area of the green space was calculated using Using ArcGIS data	vegetation type - new indexes	home	once	2016-2018	asthma	Toronto (Canada)	North America	total population of Toronto, children (0-19) and adults were analyzed separately	independent		Asthma prevalence	National statistics	green space structure can protect those aged 0–19 years from a high risk of developing asthma, and this direct protective effect can be enhanced by high tree diversity. For adults, green space structure does not influence the prevalence of asthma unless moderated by tree diversity	age specific: positive (diversity, youth but not adults)	Data on greenness was compared with air pollution level (NO2, SO2, VOCs, J3, ultrafine particles: the hypothesis that green space structure influences the prevalence of asthma by reducing air pollution was not confirmed.	1	statistic-based		one georprahical point						age specific: positive (diversity, youth but not adults)	The data of the vegetation types (trees, shrubs, and grass) were derived from multispectral satellite imagery with the assistance of light detection and ranging (LiDAR) information and classified automatically. The area of the green space was calculated using Using ArcGIS data
8	https://www.sciencedirect.com/science/article/pii/S0048969720381584	Donovan et al., 2021	2021	An empirical test of the biodiversity hypothesis: Exposure to plant diversity is associated with a reduced risk of childhood acute lymphoblastic leukemia	NDVI (LandSat) and plant diversity (National database) in the meshblock the child lived, five annual values for each child	plant-diversity metrics using the Global Biodiversity Information Facility, greenness index using NDVI, composite metrics from 5 ones calculated for each of the first 5 years of life	NDVI, plant diversity	home	longitudal, 5 times, 1 time a year, from birth to 5 yo	Children born between 1998 and 2013 were followed for the first five years of live	childhood acute lymphoblastic leukemia	New Zealand	Australia and Oceania	all children born in New Zealand from 1998 to 2013 (n = 899,126; 264 ALL cases), which we followed from birth to age five	children 0-5		acute lymphoblastic leukemia	New Zealand cancer registry		positive (diversity, but not greenness)	Assumed (but not demostrated) - biodiversity hypothesis		statistic-based		one georprahical point						positive (diversity, but not greenness)	plant-diversity metrics using the Global Biodiversity Information Facility, greenness index using NDVI, composite metrics from 5 ones calculated for each of the first 5 years of life
9	https://www.sciencedirect.com/science/article/pii/S1353829220318888?via%3Dihub	Donovan et al., 2021	2021	The natural environment, plant diversity, and adult asthma: A retrospective observational study using the CDC's 500 Cities Project Data	overal greenness and taxonomic plant diversity	Land cover (Land cover database), NDVI, plant diversity (Global Biodiveristy Information Facility). Data on air qualtiy, climate zone, road density were ontained from National databases and combined with data on vegetation	NDVI, land cover database, plant diversity	home	once		asthma	US, 500 largest cities	North America	large national study, 500 largest cities in US	independent		asthma rates	National statistics (CDC data)	Exposure to taxonomic diversity was associated with reduced rates of adult asthma, whereas greenness was associated with increased rates.	positive (diversity but not greenness)	Assumed: diversity affects postiely due to biodiveristy hypothesis, greennes affects negatively because of pollen		statistic-based		cross-sectional						positive (diversity but not greenness)	Land cover (Land cover database), NDVI, plant diversity (Global Biodiveristy Information Facility). Data on air qualtiy, climate zone, road density were ontained from National databases and combined with data on vegetation
10	https://www.sciencedirect.com/science/article/pii/S0013935120313530	Dzhambov et al.	2021	Allergic symptoms in association with naturalness, greenness, and greyness: A cross-sectional study in schoolchildren in the Alps	naturalness, greenness, greyness	NDVI, tree canopy cover, agricultural cover, imperviousness cover, and industrial cover. Naturalness was calulcated as distance to nature	NDVI, national land cover, new indexes	home and school	once	2004-2005	asthma, allergic rhinitis, eczema	alpine valleys in Austria and Italy	Europe	1251 schoolchildren (8–12 years old)	children, 8-12		current asthma symptoms, ever asthma symptoms, ever allergic rhinitis (AR) symptoms, and ever eczema symptoms	questionnaire (mothers)	Decrease in naturalness in a 500-m buffer around the home was associated with higher prevalence of AR symptoms. Associations with asthma symptoms were in the same direction but marginally significant. Residential NDVI and tree cover were marginally associated with lower prevalence of asthma and AR symptoms. School greenness in a 100-m buffer was associated with lower prevalence of AR symptoms.	age specific: positive (for specific ages and specific zones sizes)	Three potential mediators have been tested: air pollution, traffic noise and time spent outdoors. It was demostrated, that mediation by NO2 and time spent outdoors was present in some of the exposure-outcome pairs.	1	questionnaire		cross-sectional						age specific: positive (for specific ages and specific zones sizes)	NDVI, tree canopy cover, agricultural cover, imperviousness cover, and industrial cover. Naturalness was calulcated as distance to nature
11	doi: 10.1186/s12940-022-00864-w	Hartley et al.	2022	Residential greenness, asthma, and lung function among children at high risk of allergic sensitization: a prospective cohort study	Greenness	(NDVI) within 200, 400, and 800 m was estimated for three exposure time windows: birth, age 7 years, and averaged across childhood; the latter was calculated from the mean of NDVI values from each year between birth and age 7 years to provide a cumulative lifetime average	NDVI	home	longitudal	2001-2010, children born from 2001 to 2003	asthma and lung function (percent predicted forced expiratory volume in the first second (%FEV1), percent predicted forced vital capacity (%FVC), and percent predicted ratio of forced expiratory volume in the first second to forced vital capacity (%FEV1/FVC))	Cincinnati, USA	Northern America	617 children followed from birth to age 7	children, 0-7		lung functions, asthma and allergic state	Participants completed spirometry in accordance with American Thoracic Society criteria. Lung function was measured as forced exhalation volume in the first second (FEV1) and forced vital capacity (reflecting the total volume of air exhaled; FVC). Percent predicted FEV1 (%FEV1) and percent predicted FVC (%FVC) were calculated by dividing individual values by the expected result for any person of …	Sensitivity to allergens may modify the effect of greenness on risk for asthma in children but greenness is likely beneficial for concurrent lung function regardless of allergic status.	0	Residential greeness is indirectly correlated with the individual-level socioeconomic status, community-level socioeconomic status, and air pollution. Those factors in their turn may influence asthma prevalence.		testing (spirometry, skin-prick test)		one georprahical point	observational					0	(NDVI) within 200, 400, and 800 m was estimated for three exposure time windows: birth, age 7 years, and averaged across childhood; the latter was calculated from the mean of NDVI values from each year between birth and age 7 years to provide a cumulative lifetime average
12	doi: 10.1016/j.scitotenv.2022.159792	Hu et al.	2023	Residential greenspace and childhood asthma: An intra-city study	greenspace	NDVI (250, 500, 1000 m) and enhanced vegetation index (EVI)	NDVI and enhanced vegetation index (EVI)	home	once	2016-2019	asthma	Shanghai, China	Asia	16,605 children aged 3-12 years	children, 3-12 y.o.		asthma symptoms and covariates	validated self-reported questionnaires	Higher individual-level exposure to greenspace was associated with decreased odds of asthma in children, and the association appeared to be modified by different environmental and socio-demographic factors.	positive, but co-influencesd by many others factors	-		questionaire		cross-sectional	observational					positive, but co-influencesd by many others factors	NDVI (250, 500, 1000 m) and enhanced vegetation index (EVI)
13	doi: 10.1016/j.ecoenv.2023.114868	Hu et al.,	2023	Higher greenspace exposure is associated with a decreased risk of childhood asthma in Shanghai - A megacity in China	greenspace	3-years average NDVI and enhanced vegetation index (EVI), both 250 and 500 m	NDVI and enhanced vegetation index (EVI)	home+school	once	2019	asthma	Shanghai, China	Asia	16605	children		Asthma prevalence	self reported symtoms or self-report of doctor-diagnosed asthma	Increased greenspace exposure was associated with a lower risk of childhood asthma, and the association was modified by a range of socio-environmental factors.	positive	-		questionaire		cross-sectional	observational					positive	3-years average NDVI and enhanced vegetation index (EVI), both 250 and 500 m
14	https://www.authorea.com/doi/full/10.22541/au.166935953.36075446	Jaakola et al.	2022	Varying effects of greenness in the spring and summer on the development of allergic rhinitis up to 27 years of age: The Espoo Cohort Study	greenness	NDVI (100, 300, 500, 1000 m buffer) of the participant’s residence during pregnancy and the first two years after birth during spring and summer seasons	NDVI	home	longitudal	1984-2011	allergic rhinitis	Espoo, Finland	Europe	children delivered between 1 January 1984 and 31 March 1990	children		doctor-diagnosed disease and self (parent)-reported symptoms		early-life exposure to green spaces, measured as NDVI, during the spring increases the risk of developing allergic rhinitis in childhood. In contrast, during the summer, similar exposure reduces the risk of allergic rhinitis.	positive or negative, depending on the season	assumed and partially checked in statistical analysis: air pollution and pollen. The differences between the seascons are expained by qualitative and quantitative changes in vegetation as well as alterations in air pollution over the seasons.		questionaire		one georprahical point	observational					positive or negative, depending on the season	NDVI (100, 300, 500, 1000 m buffer) of the participant’s residence during pregnancy and the first two years after birth during spring and summer seasons
15	https://doi.org/10.3390/ijerph18073487	Kim and Ahn	2021	The Contribution of Neighborhood Tree and Greenspace to Asthma Emergency Room Visits: An Application of Advanced Spatial Data in Los Angeles County	quntity of trees, configuration of trees pathces, trees canopy cover	tree canopy and high-resolution land cover data from Los Angeles Regional Imagery Acquisition Consortium (LARIAC) captured by LiDAR	land cover data and LiDAR combination	home	once	2011-2013	asthma	Los Angeles County, USA	North America	emergency room visits per 10,000 people across 2301 Los Angeles County census tracts	independent		Asthma morbidity	emergency room visits	features of trees and greenspace, such as the configuration of the tree canopy, the level of tree clustering, and private neighborhood greenspaces contribute to decreasing asthma morbidity, in addition to the quantity of tree and greenspace acreages. NDVI is a bad instrument. High resolution data are needed, proximity of green spaces (small private gardens) plays an important role	positive	-		statistic-based		cross-sectional	observational					positive	tree canopy and high-resolution land cover data from Los Angeles Regional Imagery Acquisition Consortium (LARIAC) captured by LiDAR
16	https://www.sciencedirect.com/science/article/pii/S0160412020321747	Kuiper et al	2021	Lifelong exposure to air pollution and greenness in relation to asthma, rhinitis and lung function in adulthood	greenness	Annual residental exposure to greenness (NDVI) as well as to NO2, O3, particulate matter (PM10 and PM2.5), black carbon (BC) were averaged across susceptibility windows (0–10 years, 10–18 years, lifetime, adulthood	NDVI	home	longitudal	2013-2015	asthma	Norway, Sweden	Europe	3428 participants born after 1975 (mean age 28)	children and adults born after 1975 (mean age 28)		phisian diagnosed disease	physician diagnosed asthma (ever/allergic/non-allergic), asthma attack last 12 months, current rhinitis and low lung function	No associations between NDVI and asthma or rhinitis were revealed	0	-		questionnaire		cross-sectional						0	Annual residental exposure to greenness (NDVI) as well as to NO2, O3, particulate matter (PM10 and PM2.5), black carbon (BC) were averaged across susceptibility windows (0–10 years, 10–18 years, lifetime, adulthood
17	https://www.mdpi.com/1660-4601/17/16/5828	Kuiper et al	2020	Associations of Preconception Exposure to Air Pollution and Greenness with Offspring Asthma and Hay Fever	greenness	NDVI in a circular 100 m, 300 m, 500 m and 1000 m buffer around each participant’s residential address. In the main analysis, the 300 m buffer was included, while the other buffer zones were included in sensitivity analysis. Parents residental address was tracked yearly from 0 to 18, and offspring residential address was tracked from 0 to 10. Besides, exposure during pregnancy was estimated	NDVI	parent-child	longitudal (parents (both sexes) from birth to 18 and children from birth to 10)	1990-2015	asthma and hey fever	Respiratory Health in Northern Europe, Spain and Australia (RHINESSA): Bergen (Norway); and Umea, Uppsala, and Gothenburg (Sweden)	Europe	1106 parents born after 1975 with 1949 offspring (mean age 35 and 6)	parent-child		Self-reported and doctor-diagnosed asthma and hey fever symptoms	questionnaire	Few associations between exposure to greenness and early-onset asthma or hay fever in offspring were revealed. In the sensitivity analyses performed for wider NDVI buffer zones, protective associations for offspring early-onset asthma after parental exposure to high levels of NDVI were observed. For offspring hay fever, NDVI exposure was on the contrary associated with increased risk.	contraversal for different diseases: positive for asthma and negative for hey fever	Air polllution was Mean particulate matter (PM2.5 and PM10), nitrogen dioxide (NO2), black carbon (BC), ozone (O3) (µg/m3) were meased but no connection with greenness were calculated		qustioannaire		cross-sectional						contraversal for different diseases: positive for asthma and negative for hey fever	NDVI in a circular 100 m, 300 m, 500 m and 1000 m buffer around each participant’s residential address. In the main analysis, the 300 m buffer was included, while the other buffer zones were included in sensitivity analysis. Parents residental address was tracked yearly from 0 to 18, and offspring residential address was tracked from 0 to 10. Besides, exposure during pregnancy was estimated
18	https://www.sciencedirect.com/science/article/pii/S0169204619310436	Lee et al.	2020	Linkage between residential green spaces and allergic rhinitis among Asian children (case study: Taiwan)	grean space	NDVI	NDVI	home	longitudal	2003-2011	allergic rhinitis	Taiwan	Asia	11,281 children (the observation strarted at the age of 4 and continiued till the age of 12)	children, 4-12		physician diagnosed disease	Longitudinal Health Insurance Database	Green spaces significantly increased the risk of allergic rhinitis	negative	Assumed but not checked: pollen		statistic-based		one georprahical point						negative	NDVI
19	https://doi.org/10.1016/j.landurbplan.2022.104451	Lee et al.	2022	Tree canopy, pediatric asthma, and social vulnerability: An ecological study in Connecticut	tree canopy	tree canopy cover	LiDAR	home	once	2010-2014	asthma	Connecticut, USA	North America	Connecticut population (3,605,944)	children		asthma visit/hospitalization rate	Emergency department visits or hospitalization	Results show that every 10-percentage point increase in tree canopy cover was expected to bring a 4% decrease in asthma ED visit/hospitalization rates	positive	assumed: pollution control		statistic based		cross-sectional	observational					positive	tree canopy cover
20	doi: 10.1016/j.puhe.2023.01.037	Li et al.	2023	Environmental characteristics and disparities in adult asthma in north central Texas urban counties	green space	data from the Dallas/Fort Worth Hospital Council Foundation, the US census, the North Central Texas Council of Governments, and the Railroad Commission of Texas integrated in ArcGIS		home	once	2014	asthma	urban counties in North Central Texas (Collin, Dallas, Denton, and Tarrant)	North America	Texas counties	adults		asthma exacerbations	hospital records	The results revealed spatial clusters of adult asthma prevalence and disparities by race, class, and education. The occurrence of asthma exacerbations was positively associated with exposure to traffic-related air pollution, energy-related drilling activities, and older housing stock and negatively linked to green space	negative	-		statistic based		one georprahical point	observational					negative	data from the Dallas/Fort Worth Hospital Council Foundation, the US census, the North Central Texas Council of Governments, and the Railroad Commission of Texas integrated in ArcGIS
21	https://www.sciencedirect.com/science/article/pii/S0013935122013305?via%3Dihub	Lin et al.	2022	The associations between residential greenness and allergic diseases in Chinese toddlers: A birth cohort study	green space	Residential greenness was estimated using normalized difference vegetation index (NDVI) - 500 m, enhanced vegetation index (EVI) - 500 m, and tree cover.Time-varying metrics were calculared	NDVI, enhanced vegetation index, tree cover	parent-child	longitudal (prenatal, postnatal, and early-life- 1000 days)	2017-2021	asthma, eczema, atopic dermatitis, urticaria, allergic rhinitis, allergic conjunctivitis, food allergy	Guangzhou, China	Asia	522 mother-child pairs	parent-child		physician-diagnosed allergic diseases (eczema, atopic dermatitis, urticaria, allergic rhinitis, allergic conjunctivitis, food allergy, and asthma)	Interviews at prenatal and postnatal 6 weeks, 6 months, 2 years, 3years	early-life exposure to NDVI-500 was associated with a higher risk of having allergic diseases especially eczema in 2-year-old toddlers. The associations attenuated to null with the similar direction when considering a 250-m buffer of residential greenness.	0 (different results for different zones)	Assumed: green space is the source of pollens, fungal spores, endotoxins, and mycotoxins, all of which have been shown to initiate inflammation reaction and trigger allergic diseases		questionnaire		one georprahical point						0 (different results for different zones)	Residential greenness was estimated using normalized difference vegetation index (NDVI) - 500 m, enhanced vegetation index (EVI) - 500 m, and tree cover.Time-varying metrics were calculared
22	doi: 10.1186/s12942-023-00343-6	Lotfata et al.	2023	Socioeconomic and environmental determinants of asthma prevalence: a cross-sectional study at the U.S. County level using geographically weighted random forest	green space	NDVI	NDVI	home	once	2020	asthma	3059 counties in the USA	North America	3059 counties in the USA	adults		asthma prevalence	self reported new-onset asthma and asthma exacerbation, hospital records	Te predominantly positive association between NDVI and asthma prevalence has revealed that green space is signifcant in most areas across the United States. However other factors (obesity, temperature, socioeconomy) played more important roles	0	-		statistic based		cross-sectonal	observational					0	NDVI
23	DOI: 10.1097/EE9.0000000000000280	Louise et al.	2023	The influence of urban trees and total vegetation on asthma development in children	greenness, vegetation, crown cover	tree cover area	Tree crown area (ground area covered by the crowns) estimates were based on LiDAR point cloud data, needle-leaf (evergreen) from broadleaf (deciduous) trees were distinguished. NDVI was estimated in 250 m buffer zone. Both indeces were esimated in 2015 on days of the pollen and leaf-on and -off seasons.	home	once	2000-2015	asthma	island of Montreal, Canada	North America	352,946 children born between 2000-2015	children		asthma	Incident cases of asthma were defined as children having at least two visits to a physician in a clinic or at the emergency room with a diagnosis of asthma within 24 months or at least one hospital separation with a diagnosis of asthma in any field	The relationship between urban vegetation and childhood asthma development is nonlinear and influenced by vegetation characteristics, from protective during the leaf-on season to harmful during the pollen season.	contraversal	jypothezid: pollen influences negatively, air pollution minigation influences positively		statostocal data								contraversal	tree cover area
24	https://ehp.niehs.nih.gov/doi/10.1289/ehp.1205513	Lovasi et al.	2023	Urban Tree Canopy and Asthma, Wheeze, Rhinitis, and Allergic Sensitization to Tree Pollen in a New York City Birth Cohort	tree canopy	tree canopy data layer was developed using an automated object-based image analysis approach in eCognition Developer 8.64 software that combined high-resolution Light Detection and Ranging (LiDAR) data , color infrared aerial imagery and ancillary vector data provided by the State datasets.	tree canopy cover	prenatal address and/or home address	longitudal	1998-2011	childhood asthma, wheeze, rhinitis, and allergic sensitization	New York city, USA	North America	549 Dominican or African-American children born in 1998–2006	parent-child		diagnosed asthma and self-reported allergic outcomes	ISAAC questionaire, IgE antibody test	Results did not support the hypothesized protective association of urban tree canopy coverage with asthma or allergy-related outcomes. Tree canopy cover near the prenatal address was associated with higher prevalence of allergic sensitization to tree pollen	0	-		ISAAC questionaire, IgE antibody test		one georprahical point	observational					0	tree canopy data layer was developed using an automated object-based image analysis approach in eCognition Developer 8.64 software that combined high-resolution Light Detection and Ranging (LiDAR) data , color infrared aerial imagery and ancillary vector data provided by the State datasets.
25	doi: 10.1111/pai.13945	Lukkarinen et al.	2023	Early-life environment and the risk of eczema at 2 years-Meta-analyses of six Finnish birth cohorts	land cover classes and two greenness indices	12 land cover classes calculated from the original CLC classes. NDVI or VCDI (vegetation cover diversity index), 250 m × 250 m grid size. 750 m × 750 m and 1250 m × 1 250 m grid sizes were used for sensitivity analysis.	Land coverm NDVI and VCDI	home	once, but for children that did not change their living address from the birth till the age of 2 y.o.	2000-2020	eczema	Finland	Europe	5085 children were obtained from six Finnish birth cohorts	children		doctor diagnosed eczema	doctor diagnosed eczema by the age of 2, ISAAC questionaire, and a priory selected confounders (sex, address, number of siblings etc)	Greenness around the home during early childhood does not seem to protect from eczema. In contrast, nearby coniferous and mixed forests may increase eczema risk, as well as being born in spring close to forest or high-green areas	negative	not tested: biodiversity hypothesis does not work because coniferous foresets do not provide high biodiveristy, And together with that, pine pollen is highlt allergenic		doctor diagnosed and quiestionaire		cross-sectional	observational					negative	12 land cover classes calculated from the original CLC classes. NDVI or VCDI (vegetation cover diversity index), 250 m × 250 m grid size. 750 m × 750 m and 1250 m × 1 250 m grid sizes were used for sensitivity analysis.
26	https://www.sciencedirect.com/science/article/pii/S0013935121017291?via%3Dihub	Maio et al., 2022	2022	Urban grey spaces are associated with increased allergy in the general population	land-cover, grey space (sum of industrial areas, commercial and transport units, port sites, airports, or urban fabric-related features)	The percentage of different land cover classes within a 1000 m buffer around the geocoded home address of each participant was calculated. CORINE Land Cover program (CLC 1990) within the FP7/HEALS project was used as a data source.	CORINE	home	once	The testing was done in 1991-1993, the land-cover was calculated in 2013-2018	allergy	Pisa/Cascina, Italy	Europe	2070 subjects (age range 15–84 yrs)	adults 15-84		questionnaire on health status and risk factors, skin prick test (SPT), serum Immunoglobulins E (IgE), and serum antibodies to benzo(a)pyrene diol epoxide (BPDE)-DNA adducts	questionnaire, skin test and biomarkers in blood	Increase in grey spaces coverage was associated with a higher probability of having SPT positively, polysensitization, allergic rhinitis, co-presence of SPT positivity and asthma/allergic rhinitis , asthma/allergic rhinitis	postitive	On the basis of statistical analysis, it is assumed that the reason is exposure to PAH		qustionnaire+testing		one georprahical point						postitive	The percentage of different land cover classes within a 1000 m buffer around the geocoded home address of each participant was calculated. CORINE Land Cover program (CLC 1990) within the FP7/HEALS project was used as a data source.
27	https://www.mdpi.com/1660-4601/19/22/15273	Malamardi et al.	2022	Time Trends of Greenspaces, Air Pollution, and Asthma Prevalence among Children and Adolescents in India	greenness	NDVI	NDVI	home	once	2005, 2011, 2017	asthma	29 states and one union territory of India	Asia	millions of childen, 0-19	children		asthna	doctor diagnosed asthma, data from national database	greenspaces are positively	negative	hypothess: pollen, biodiversity, partly tested: air pollution		statistic-based (national database)		cross-sectional	observational					negative	NDVI
28	doi: 10.1016/j.envres.2024.118316	Mansouri et al.	2024	Residential surrounding greenness and the incidence of childhood asthma: Findings from a population-based cohort in Ontario, Canada	greenness	Normalized Difference Vegetation Index (NDVI. 250 m) and the Green View Index (GVI, from goole street view images), were assigned to the residential histories of these infants from pregnancy through to 12 years of age	NDVI and GVI	home	longitudal	2006-2018 for children born in 2006-2013	asthma	Ontario, Canada	Northern America	982,131 children and mother-offspring pares	children (including pregancy period), 0-12		incidence of childhood asthma, asthma risk factors (e.g. maternal age at delivery, sex of the infant, season of birth, maternal intention to breastfeed, maternal cigarette smoking status, maternal history of asthma, gestational age, birthweight, ambient concentrations of air NO2 and PM2.5)	Children were classified as having asthma if they had at least two primary care visit claims for asthma in two consecutive years or at least one hospitalization for asthma	Residential greenness in urban areas is not strongly associated with asthma incidence in children up to age 12. The exposure to greenness may confer a reduced risk of asthma in older children (7-12 y.o.) and in children born in the spring and summer.	0 (for all ages) and positive (but on specific ages)	not tested: There are competing pathways whereby vegetation (green spaces) can either increase or reduce the risk of asthma. For example, vegetation can reduce air pollution, while it can also produce pollen by doing so induce sensitization that leads to asthma. A potential explanation for a protective effect of greenness for older children might be in connection with the hygiene and biodiversity…		doctor diagnosed		one georprahical point	observational					0 (for all ages) and positive (but on specific ages)	Normalized Difference Vegetation Index (NDVI. 250 m) and the Green View Index (GVI, from goole street view images), were assigned to the residential histories of these infants from pregnancy through to 12 years of age
29	https://www.sciencedirect.com/science/article/pii/S001393512031029X?via%3Dihub	Markevych et al.	2020	Residing near allergenic trees can increase risk of allergies later in life: LISA Leipzig study	Greenness	Greenness was assessed by Normalized Difference Vegetation Index (NDVI) in a 100, 300, 500 and 1000 m buffer. A tree registry was used to derive information on trees, which were classified into allergenic and non-allergenic	NDVI, plant diversity (allergic and non allergic trees according to local register)	home (address at birth)	longitudal (Parent-completed questionnaires were administered at birth and at ages 0.5, 1, 1.5, 2, 4, 6, 10 and 15. Blood samples were drawn from a subset of children at the ages of 2, 6, 10 and 15 years)	1997-2014	Asthma and allergic rhinitis, sensitization to aeroallergens and food allergens	Leipzig, Germany	Europe	631 children	children		physician-diagnosed diseases	Specific immunoglobulin E (IgE) against common allergens was assessed at ages 2, 6, 10 and 15 using the standardized CAP-RAST FEIA method (ThermoFischer, Freiburg, Germany). At 2 years, allergic sensitization was tested to tree and grass pollen (RX1), mold, cat and house dust mites. At 6, 10 and 15 years, allergic sensitization was tested by using inhalant mix SX1, which consists of house dust mi…	Early life residence in places with many trees and allergenic trees specifically, was consistently associated with increased prevalence of AR up to 15 years and, to a lesser extent, also with increased prevalence of allergic sensitization to aeroallergens. Associations with asthma and sensitization to food allergens were inconsistent. Associations with greenness, as measured by NDVI, were either …	postivie (diversity, specific ages, but not greenness)	Assumed: pollen		statistic-based + testing + questionnaire		one georprahical point						postivie (diversity, specific ages, but not greenness)	Greenness was assessed by Normalized Difference Vegetation Index (NDVI) in a 100, 300, 500 and 1000 m buffer. A tree registry was used to derive information on trees, which were classified into allergenic and non-allergenic
30	https://www.ncbi.nlm.nih.gov/pmc/articles/PMC8323192/	Nurminen et al.	2021	Land Cover of Early-Life Environment Modulates the Risk of Type 1 Diabetes	land cover, agricultural environment (comprising nonirrigated arable land, fruit trees and berry plantations, pastures, natural pastures, land principally occupied by agriculture with significant areas of natural vegetation, and agroforestry areas)	CORINE, CLC, (50, 100, 250, 500, 1500 m)	CORINE	home	longitudal	1994 to 2020, children born between 1994 and 2013	type 1 diabetes	Oulu, Tampere, and Turku, Finnland	Europe	10,681 children genotyped for disease-associated HLA-DQ alleles,271 of them developed type 1 diabetes and 384 of them had multiple diabetes-associated islet autoantibodies, born between 1994 and 2013 and till 15 years or clinically diagnosis of type 1 diabetes	children, 0-15		Blood testing (multiple biochemical islet autoantibodies) and/or clinical type 1 diabetes diagnose using the World Health Organization criteria.	Blood was sampled at the ages of 3, 6, 12, 18, and 24 months and a year thereafter until the age of 15 years or the diagnosis of type 1 diabetes. Three disease-associated biochemical autoantibodies (to insulin (IAA), GAD antibody (GADA), and the tyrosine phosphatase-related insulinoma-associated 2 molecule (IA-2A)), as well as nonbiochemical islet cell antibodies (ICA). Clinical type 1 diabetes w…	Agricultural land cover around the home (1500 m) was inversely associated with diabetes risk	positive	Mictobial diveristy in early life (first 12 months) is suggested as a main mechanism. For that, microbial diveristy on the doormats of 22 patiens was estimated twice, and the mechanism was confirmed for cities and terms with no snow cover		quesionnaire + testing		one georprahical point	observational, but with control group					positive	CORINE, CLC, (50, 100, 250, 500, 1500 m)
31	https://www.sciencedirect.com/science/article/pii/S0048969721004629	Paciência et al.	2021	Neighbourhood green and blue spaces and allergic sensitization in children: A longitudinal study based on repeated measures from the Generation XXI cohort	green (and blue) spaces	NDVI within 100 m, 250 m and 500 m of the child's residence and the distance to the blue space (river, sea) assessed using GIS were estimated at birth, four, seven and 10 years of age.	NDVI	home	longitudal	2005-2016	allergic sensitization	Nothern Portugal	Europe	730 children at the age of 10	children, 0-10		food and allergic sensitization	Blood tests: Phadiatop Infant, Phadiatop fx1 and fx22 ImmunoCAP tests	Residing in neighbourhoods surrounded by more vegetation at 10 years, as well as lifetime exposure to a trajectory of higher levels of NDVI, were associated with a lower risk of allergic sensitization	positive	Life long data (and not only one time-point) is important to understand the reasons of sensitization. Mechanisms are listed from the literature: hygiene hypothesis, mitigation of air pollution		questionnaire + testing		one georprahical point						positive	NDVI within 100 m, 250 m and 500 m of the child's residence and the distance to the blue space (river, sea) assessed using GIS were estimated at birth, four, seven and 10 years of age.
32	https://link.springer.com/article/10.1007/s11524-021-00604-4	Paciência et al.	2022	Association between Land Use Mix and Respiratory Symptoms and Asthma in Children from the Generation XXI Birth Cohort	land use mix (green, gray and blue spaces)	Land use mix index was caclulaed using data Portuguese official map of land cover (250 m and 500 m radius)	Land use mix indexes calculcated on the basis of national land cover data	home	once (only children that did not change residental address during the fist 7 years of life were included)	2005-2017	asthma, respiratory symptoms	Portu mentropolitan area, Portugal	Europe	6260 children	children, 7		physician diagnosed disease or self reportet sympthoms	Evaluation at 0, 4, 7, 10 y.o.: questionnaires based on the International Study of Asthma and Allergies in Childhood (ISAAC)	No association was found between land use mix index and asthma, however children with a greater exposure to land use mix index had a lower odds of wheezing in the last 12 months at 7 years of age.	contraversal for different diseases: positive for wheezing (specific age and exposure), 0 for asthma	The mediation analysis revealed that associations between land use mix indexes and wheezing in the last 12 months do not seem to be mediated by physical activity and outdoor levels of NO2.	1	questionnaire		one georprahical point						contraversal for different diseases: positive for wheezing (specific age and exposure), 0 for asthma	Land use mix index was caclulaed using data Portuguese official map of land cover (250 m and 500 m radius)
33	https://www.sciencedirect.com/science/article/pii/S0013935119307509	Parmes et al.	2020	Influence of residential land cover on childhood allergic and respiratory symptoms and diseases: Evidence from 9 European cohorts	land cover, green space coverage	Land-cover exposures within a 500 m buffer centred on each child's residential address were computed using data from the Coordination of Information on the Environment (CORINE) program. The proportion of each CLC class surrounding each residential location was calculated by using buffer zones with four radii: 100 m, 300 m, 500 m, and 1000 m.	CORINE	home	once	1990-2018	asthma, wheezing, allergic rhinitis, eczema	Europe ((Italy, France, Slovenia and Poland), nine cohorts	Europe	8063 children, aged 3–14 years (nine cohorts)	children, 3-14		wheezing, asthma, and allergic rhinitis, eczemasympthoms of	questionnaire (mothers)	Iincrease in green space coverage was significantly associated with increase in the odds of wheezing, asthma, and allergic rhinitis, but not eczema. Children living in areas with surrounding coniferous forests had significantly greater odds of reporting wheezing, asthma and allergic rhinitis	negative	Assumed but not checked: air pollution mitigation and microbial diversity are the factors that decrease allergic symthoms, while pollen and fungal spores are the factors that increase them.		questionnaire		cross-sectional						negative	Land-cover exposures within a 500 m buffer centred on each child's residential address were computed using data from the Coordination of Information on the Environment (CORINE) program. The proportion of each CLC class surrounding each residential location was calculated by using buffer zones with four radii: 100 m, 300 m, 500 m, and 1000 m.
34	https://www.sciencedirect.com/science/article/abs/pii/S001393512200514X	Putra et al.	2022	Caregiver perceptions of neighbourhood green space quality, heavy traffic conditions, and asthma symptoms: Group-based trajectory modelling and multilevel longitudinal analysis of 9,589 Australian children	green space quality	the presence of good parks, playgrounds, and play spaces was used to define quality green space in this study.	national database	home	longitudal	2004-2016	asthma	Australia	Australia and Oceania	9589 children, 12-15 y.o., observed for 10 years	children		asthma	doctor diagnosed asthma, data from national database	Exposure to quality green space was not associated with the reduced risk of asthma symptoms	0	-		statistic-based (national database)		cross-sectional	observational					0	the presence of good parks, playgrounds, and play spaces was used to define quality green space in this study.
35	https://erj.ersjournals.com/content/62/suppl_67/PA1601.abstract	Rantala et al.	2023	Green space during pregnancy and the development of asthma up to 27 years of age: The Espoo Cohort Study	green space	NDVI (within 300) m of the participant’s residence during pregnancy and first two years of life in both spring and summer seasons	NDVI	parent-offspring, home	longitudal	1983-2011	asthma	Espoo, Finland	Europe	children delivered between 1 January 1984 and 31 March 1990	children		asthma at 27 y.o.	self-report about doctor-diagnosed asthma	Exposure to increased residential greenness during pregnancy was associated with an increased risk of asthma up to the 6 years of age with an aHR 3.72 per 1 increase in NDVI in spring season, and aHR 1.41 in summer. Significance of the associations disappeared by the 12 and 27 years. No association was found between NDVI in the first two years of life and development of asthma.	negative during pregnancy, 0 during early life	hypothesized: pollen during pregnancy		questionaire		one georprahical point	observational					negative during pregnancy, 0 during early life	NDVI (within 300) m of the participant’s residence during pregnancy and first two years of life in both spring and summer seasons
36	https://onlinelibrary.wiley.com/doi/10.1111/all.14493	Rufo et al.	2020	The neighbourhood natural environment is associated with asthma in children: A birth cohort study	greenness and species richness (amphibians, birds, reptiles and small mammals)	NDVI 100 m, 200 m and 300 mfrom the child home and species richness compiled by Porto Municipality and the Research Centre in Biodiversity and Genetic Resources	NDVI, plant diversity (species richness index)	home	longitudal (at birth, 4 and 7 y,o,)	2005-2012	asthma and allergic diseases	Portu metropolitan area, Portugal	Europe	1050 children	children		doctor-diagnosed disease and self-reported symptoms	A self-reported symptoms and history of medical diagnosis questionnaire, based on the International Study on Allergy and Asthma Meeting (ISAAC) standardized questionnaire were completed by parents 4 and 7 years of age.	There were no significant associations betweeneither NDVI animals species richness (SRI) and the prevalence of asthma or allergy at the age of 4. However, a significant predisposing association was identified between living in neighbourhoods with higher SRI within a 100 m radius and the prevalence of asthma at the age of 7. An opposing effect was observed for NDVI at 100 m, where living in neighb…	0	Assumed: human microbiome and its immunomodulatory capacity		questionnaire		one georprahical point						0	NDVI 100 m, 200 m and 300 mfrom the child home and species richness compiled by Porto Municipality and the Research Centre in Biodiversity and Genetic Resources
37	https://www.mdpi.com/2072-4292/13/16/3222	Seyed Vahid Razavi-Termeh	2021	Spatial Modeling of Asthma-Prone Areas Using Remote Sensing and Ensemble Machine Learning Algorithms	green space	NDVI	NDVI	home	once	2019	asthma	Tehran, Iran	Asia	872	independent		physician diagnosed disease	GIS-mapping of asthma cases (obtain in Teheran hospital) and combination with data on air pollution, PM, altitude, meteorology, and NDVI	The concentrations of air pollutants were comparatively low in areas with high NDVI.	0	Because vegetation has a dust-blocking effect, places with less vegetation are more likely to create particulate matter		statistic-based	Temperature and humidity were demostrated to play a role for asthma risk	one georprahical point						0	NDVI
38	https://www.mdpi.com/1660-4601/17/1/108	Squillacioti et al.	2020	Greenness Availability and Respiratory Health in a Population of Urbanised Children in North-Western Italy	greenness	NDVI, 300 m buffer	NDVI	home	once	2002-2010	asthma and other health issues (not IMID)	Turin, Italy	Europe	187 children, 10-13 y.o.	children		allergic outcomes, lungth function	“SIDRIA” questionnaire, speriometry test to estimate vital capacity (FVC), forced expiratory volume in 1 second (FEV1), forced expiratory flow rate 25–75% (FEF25–75) and maximal expiratory flows at 25%, 50% peaks (FEF25 and FEF50, respectively), and FEV1/FVC ratio	children living in greener areas reported less ORs of asthma	positive	-		questionaire+testing		one georprahical point	observational					positive	NDVI, 300 m buffer
39	https://sci-hub.st/10.1016/j.landurbplan.2021.104070	Stas et al.	2021	Residential green space types, allergy symptoms and mental health in a cohort of tree pollen allergy patients	green space type	the cumulative cover of three green space types (gardens, grassland and forest) and basal area of of the three main allergenic tree taxa were calculated based on Nationa land coverl dataset	land cover type and allegric trees area (0.5, 1, 2, 5 km buffer)	home	longitudal, but short-time (pne season)	2017-2018	allergy	Belgium	Europe	157 adults with pollen allergy	adults		doctor-diagnosed disease and self-reported diary	daily questionaire in the smathphone app	Higher residential green cover and presence of allergenic trees was associated with more severe allergy symptoms.	negative	Pollen		questionaire in a smartphone app		cross-sectional	observational					negative	the cumulative cover of three green space types (gardens, grassland and forest) and basal area of of the three main allergenic tree taxa were calculated based on Nationa land coverl dataset
40	https://doi.org/10.1016/j.scitotenv.2021.146682	Stas et al.	2021	Exposure to green space and pollen allergy symptom severity: A case-crossover study in Belgium	green space	Land cover type (garden, grassland, forest) calculated according to Narional dataset and three allergic trees covered area, 1 km buffer	land cover type and allegric trees area	home	longitudal, but short-time (pne season)	tree pollen season (January–May) of 2017 and 2018	allergic rhinitis	Belgium	Europe	144 allergy patiens	adults		doctor-diagnosed disease and self-reported diary	daily questionaire in the smathphone app	Exposure to green space may mitigate tree pollen allergy symptom severity but only when the density of allergenic trees is low. Air pollutants contribute to more severe allergy symptoms	contradictive results	Pollen. Grass cover, forest cover, Alnus density and Corylus density were protective for severe allergy. However, increased densities of Betula trees was a risk factor		questionaire in a smartphone app		cross-sectional	observational					contradictive results	Land cover type (garden, grassland, forest) calculated according to Narional dataset and three allergic trees covered area, 1 km buffer
41	doi:10.1136/oemed-2022-108491	Turunen et al.	2023	Cross-sectional associations of different types of nature exposure with psychotropic, antihypertensive and asthma medication	green spaces and frequency of green space visits	land cover (1 km buffer zone) calculated on the basis of Urban Atlas land use classes. Frewuency was calculated from the questionaires	land cover	home	once	2015-2016	asthma and other non-IMIDs	Helsinki, Espoo and Vantaa, Finland	Europe	7321	independent		Asthma prevalence	Self-reported use of asthma medications or self-reports abour doctor-diagnosed asthma	Amounts of residential green and blue spaces or green and blue views from home were not associated with medications. However, the frequency of green space visits was associated with lower odds of using asthma medications.	positive	Vegetation can improve air quality and is a source of beneficial microbial agents; however, it is also a source of allergens, which may exacerbate allergic responses and interact with air pollution. The absence of an association between objectively evaluated nature exposure and health in this study can be explained, by the fact that Finnish cities are relatively green, and the amount of greenness…		questionaire		cross-sectional	observational					positive	land cover (1 km buffer zone) calculated on the basis of Urban Atlas land use classes. Frewuency was calculated from the questionaires
42	https://weekly.chinacdc.cn/en/article/doi/10.46234/ccdcw2022.191?utm_source=TrendMD&utm_medium=cpc&utm_campaign=China_CDC_Weekly_TrendMD_1	Wang et al.	2022	Preplanned Studies: Greenness and Asthma in the Middle-Aged and Elderly Population in a Prospective Cohort Study — China, 2011–2018	greenness	NDVI, 1 km buffer	NDVI	home	longitudal	2011-2018	asthma	125 cities and 28 provincial-level administrative divisions in China	Asia	17,574 adults middle aged and elderly population, CHARLS Cohort followed in 2011-2018 (670 new-onset asthma cases)	adults		asthma	doctor diagnosed asthma, data from national database	Risk of asthma decreased with NDVI increasing	positive	hypothess: pollen, biodiversity, mitigation of air pollution, encouraging physical activity										positive	NDVI, 1 km buffer
43	https://doi.org/10.1183/13993003.01597-2021	Wu et al.	2021	Greenness and eosinophilic asthma: findings from the UK Biobank	greenness	NDVI, 500 m	NDVI	home	omce	2006-2010	eosinophilic asthma	UK	Europe	351,717 adults aged 37 to 73 years	adults		nurse-led questinaire and biological sampling	participant reporting asthma-related medication use and elevated eosinophil count of at least 150 cells per μL	higher levels of residential greenness exposure were associated with decreased odds of eosinophilic asthma	positive	hypothesized: air pollution, improved weight outcomes, increased physical activity, promoted psychological restoration, and reduced psychological stress		statistic based		cross-sectional	observational					positive	NDVI, 500 m
44	https://www.sciencedirect.com/science/article/pii/S0269749121011647	Yu et al.	2021	Associations between trees and grass presence with childhood asthma prevalence using deep learning image segmentation and a novel green view index	urban green space	novel green view index	new indexes (green view index)	school	once	2009-2013	asthma	Notheast China	Asia	59,754 children aged 2–17 years that did not change their residental address	children, 2-17		physicial diagnisod and current asthma'	he Chinese version of the Epidemiologic Standardization Project Questionnaire of the American Thoracic Society (ATS-DLD-78-A) was used to collect data on doctor-diagnosed asthma and current asthma.	Exposure to trees may reduce the odds of childhood asthma, whereas exposure to grass may increase the odds	contraversal for plant types: positive (trees), negative (grass)	It was suggested that particulate matter with an aerodynamic diameter <2.5 μm (PM2.5) was a modifier		questionnaire		cross-sectional						contraversal for plant types: positive (trees), negative (grass)	novel green view index
45	https://www.sciencedirect.com/science/article/pii/S0048969721053857	Zaldo-Aubanell et al.	2022	Environmental heterogeneity in human health studies. A compositional methodology for Land Use and Land cover data	Land use and Land cover (LULC) data	Proportion of agricultural land, bare land, coniferous forest, broad-leaved forest, sclerophyll forest, grassland and shrubs, urban areas, and waterbodies were calculated for each Basic Health area	national land cover and land use	home	once	2014	asthma and other health issues (not IMID)	Spain	Europe	.- (whole population of Catalania with asthma and other diagnosis)	independent		three selected common health conditions: type 2 diabetes mellitus (T2DM), asthma and anxiety	observational health data of Catalonia (Spain) at area (so called, Basic Health areas) level were used. Using new approach of mathematical modelling and statistics, individual contribution of LULC characteristics of the disease level with respect to age, sex and socioeconomic status of the patients.	no clear results. Agricultural land water bodies were associated with lower risk of asthma. Other green areas had different effects on different age and sex groups.	0	Assumed (but not demostrated) - biodiversity hypothesis, absence of pollen and other factors with contradictive effects result in the absence of direct correlations		statistic-based+testing		one georprahical point						0	Proportion of agricultural land, bare land, coniferous forest, broad-leaved forest, sclerophyll forest, grassland and shrubs, urban areas, and waterbodies were calculated for each Basic Health area
46	https://www.sciencedirect.com/science/article/pii/S016041202031922X?via%3Dihub	Zeng et al.	2020	Greenness surrounding schools is associated with lower risk of asthma in schoolchildren	Greenness surrounding schools	Greenness surrounding schools was measured using the normalized difference vegetation index (NDVI) and soil adjusted vegetation index (SAVI) at buffers from 30 to 1000 m	NDVI, vegetation index	school	once	2012–2013	asthma	Seven Northeast Cities Study, China	Asia	59,754 schoolchildren from 94 schools	children, school		presence of asthma	Asthma symptoms were collected from validated self-reported questionnaires	Higher greenness levels around school were associated with lower prevalence of asthma and wheeze in schoolchildren.	positive	Assumed from the mediation analysis: mitigation of air pollution by vegetation		questionnaire	!!! Not only residential area but school area play a role!!	cross-sectional						positive	Greenness surrounding schools was measured using the normalized difference vegetation index (NDVI) and soil adjusted vegetation index (SAVI) at buffers from 30 to 1000 m
